# Supplementary material for: Molecular Epidemiology of Methicillin-Resistant Staphylococcus aureus Isolated from Australian Veterinarians
Source: PLoS One. 2016 Jan 6;11(1):e0146034. doi: 10.1371/journal.pone.0146034 (PMC4703204; doi:10.1371/journal.pone.0146034)
Supplement: S1 File — (XLSX) [file pone.0146034.s001.xlsx]

## Sheet: S1 File
S1 File
Isolate ID	Origin	spa typing SHORT	spa typing FULL	PFGE	MLST	MLST clonal group	Array SCC-mec type	Array Strain Affiliation	dru	dru typing FULL	FOX	CHL	CIP	CLI	ERY	GEN	RIF	TET	TRI	VAN	Resistance phenotype	Ribos. STAU	gapA	katA	CoA	nuc1	proteinA	sbi	sarA	saeS	vraS	agrI	agrII	agrIII	agrIV	mecA	delta_mecR	ugpQ	ccrA-1	ccrB-1	ccrB-1	plsSCC-COL	Q9XB68-dcs	ccrA-2	ccrB-2	kdpA-SCC	kdpB-SCC	kdpC-SCC	kdpD-SCC
34	CAP	t032	26-23-23-13-23-31-29-17-31-29-17-25-17-25-16-28	UK15	22	22	IV	CC22-IV/UK EMRSA-15	dt10a	5a-2d-4a-0-2d-5b-3a-2g-3b-4e	1	0	0	0	0	0	0	0	0	0	FOX	POS	POS	POS	POS	POS	POS	POS	POS	POS	POS	POS	NEG	NEG	NEG	POS	POS	POS	NEG	NEG	NEG	NEG	AMB	POS	POS	NEG	NEG	NEG	NEG
38	CAP	t10924	26-23-31-29-31-29-17-31-29-17-25-17-25-16-28	UK15	22	22	IV	CC22-IV/UK EMRSA-15	dt10a	5a-2d-4a-0-2d-5b-3a-2g-3b-4e	1	0	1	0	0	0	0	0	0	0	FOX, CIP	POS	POS	POS	POS	POS	POS	POS	POS	POS	POS	POS	NEG	NEG	NEG	POS	POS	POS	NEG	NEG	NEG	NEG	POS	POS	POS	NEG	NEG	NEG	NEG
55	IND	t064	11-19-12-05-17-34-24-34-22-25	WA20	8	8	IV	CC8-IV/USA500	dt10a	5a-2d-4a-0-2d-5b-3a-2g-3b-4e	1	0	0	0	1	0	0	1	1	0	FOX, ERY, TET, TRI	POS	POS	POS	POS	POS	POS	POS	POS	POS	POS	POS	NEG	NEG	AMB	POS	POS	POS	NEG	NEG	NEG	NEG	AMB	POS	POS	NEG	NEG	NEG	NEG
58	EP	t2658	11-19-36-05-17-34-24-34-22-25	WA20	8	8	IV	CC8-IV/USA500	dt10a	5a-2d-4a-0-2d-5b-3a-2g-3b-4e	1	0	0	0	0	1	0	1	0	0	FOX, GEN, TET	POS	POS	POS	POS	POS	POS	POS	POS	POS	POS	POS	NEG	NEG	POS	POS	POS	POS	NEG	NEG	NEG	NEG	POS	POS	POS	NEG	NEG	NEG	NEG
100	MPE	t032	26-23-23-13-23-31-29-17-31-29-17-25-17-25-16-28	UK15	22	22	IV	CC22-IV/UK EMRSA-15	dt10a	5a-2d-4a-0-2d-5b-3a-2g-3b-4e	1	0	1	0	0	0	0	0	0	0	FOX, CIP	POS	POS	POS	POS	POS	POS	POS	POS	POS	POS	POS	NEG	NEG	NEG	POS	POS	POS	NEG	NEG	NEG	NEG	POS	POS	POS	NEG	NEG	NEG	NEG
103	MPE	t690	07-12-21-17-13-13-34-34-34-33-34	WA2	78	88	IV	CC88-IV/WA MRSA-2	dt10a	5a-2d-4a-0-2d-5b-3a-2g-3b-4e	1	0	0	0	0	0	0	0	0	0	FOX	POS	POS	POS	POS	POS	POS	POS	POS	POS	POS	NEG	NEG	POS	NEG	POS	POS	POS	NEG	NEG	NEG	NEG	NEG	POS	POS	NEG	NEG	NEG	NEG
253	CAP	t032	26-23-23-13-23-31-29-17-31-29-17-25-17-25-16-28	UK15	22	22	IV	CC22-IV/UK EMRSA-15	dt10a	5a-2d-4a-0-2d-5b-3a-2g-3b-4e	1	0	1	0	0	0	0	0	0	0	FOX, CIP	POS	POS	POS	POS	POS	POS	POS	POS	POS	POS	POS	NEG	NEG	NEG	POS	POS	POS	NEG	NEG	NEG	NEG	POS	POS	POS	NEG	NEG	NEG	NEG
257	CAP	t032	26-23-23-13-23-31-29-17-31-29-17-25-17-25-16-28	UK15	22	22	IV	CC22-IV/UK EMRSA-15	dt10a	5a-2d-4a-0-2d-5b-3a-2g-3b-4e	1	1	1	0	1	0	0	0	0	0	FOX, CHL, CIP, ERY	POS	POS	POS	POS	POS	POS	POS	POS	POS	POS	POS	NEG	NEG	NEG	POS	POS	POS	NEG	NEG	NEG	NEG	POS	POS	POS	NEG	NEG	NEG	NEG
330	CAP	t032	26-23-23-13-23-31-29-17-31-29-17-25-17-25-16-28	UK15	22	22	IV	CC22-IV/UK EMRSA-15	dt10a	5a-2d-4a-0-2d-5b-3a-2g-3b-4e	1	0	1	0	0	0	0	0	0	0	FOX, CIP	POS	POS	POS	POS	POS	POS	POS	POS	POS	POS	POS	NEG	NEG	NEG	POS	POS	POS	NEG	NEG	NEG	NEG	POS	POS	POS	NEG	NEG	NEG	NEG
389	MP	t064	11-19-12-05-17-34-24-34-22-25	WA20	8	8	IV	CC8-IV/USA500	dt10a	5a-2d-4a-0-2d-5b-3a-2g-3b-4e	1	0	0	0	1	1	1	1	1	0	FOX, ERY, GEN, RIF, TET, TRI	POS	POS	POS	POS	POS	POS	POS	POS	POS	POS	POS	NEG	NEG	NEG	POS	POS	POS	NEG	NEG	NEG	NEG	POS	POS	POS	NEG	NEG	NEG	NEG
413	MPE	t064	11-19-12-05-17-34-24-34-22-25	WA20	8	8	IV	CC8-IV/USA500	dt7d	5a-4a-0-2d-2g-3b-4e	1	0	0	0	1	1	1	1	1	0	FOX, ERY, GEN, RIF, TET, TRI	POS	POS	POS	POS	POS	POS	POS	POS	POS	POS	POS	NEG	NEG	NEG	POS	POS	POS	NEG	NEG	NEG	NEG	POS	POS	POS	NEG	NEG	NEG	NEG
428	CAP	t1625	26-23-13-23-31-29-17-31-29-17-25-17-25-16	UK15	22	22	IV	CC22-IV/UK EMRSA-15	dt10bw	5a-4a-1g-0-2d-5b-3a-2g-3b-4e	1	0	1	0	0	0	0	0	0	0	FOX, CIP	POS	POS	POS	POS	POS	POS	POS	POS	POS	POS	POS	NEG	NEG	NEG	POS	POS	POS	NEG	NEG	NEG	NEG	POS	POS	POS	NEG	NEG	NEG	NEG
516	PP	t1451	08-16-02-25-34-25	ST398	398	398	V	CC398-V/Pig strain	dt11a	5a-2d-4a-0-2d-5b-3a-2g-3b-4e-3e	1	1	1	1	1	0	0	1	1	0	FOX, CHL, CIP, CLI, ERY, TET, TRI	POS	POS	POS	POS	POS	POS	POS	POS	POS	POS	POS	NEG	NEG	NEG	POS	NEG	POS	NEG	NEG	NEG	NEG	NEG	NEG	NEG	NEG	NEG	NEG	NEG
570	MP	t064	11-19-12-05-17-34-24-34-22-25	WA20	612	8	IV	CC8-IV/USA500	dt7d	5a-4a-0-2d-2g-3b-4e	1	0	0	0	0	1	1	1	1	0	FOX, GEN, RIF, TET, TRI	POS	POS	POS	POS	POS	POS	POS	POS	POS	POS	POS	NEG	NEG	NEG	POS	POS	POS	NEG	AMB	NEG	NEG	POS	POS	POS	NEG	NEG	NEG	NEG
580	CAP	t064	11-19-12-05-17-34-24-34-22-25	WA20	8	8	IV	CC8-IV/USA500	dt10a	5a-2d-4a-0-2d-5b-3a-2g-3b-4e	1	1	0	0	0	1	1	1	1	0	FOX, CHL, GEN, RIF, TET, TRI	POS	POS	POS	POS	POS	POS	POS	POS	POS	POS	POS	NEG	NEG	NEG	POS	POS	POS	NEG	AMB	NEG	NEG	POS	POS	POS	NEG	NEG	NEG	NEG
606	CAP	t10924	26-23-31-29-31-29-17-31-29-17-25-17-25-16-28	UK15	22	22	IV	CC22-IV/UK EMRSA-15	dt10a	5a-2d-4a-0-2d-5b-3a-2g-3b-4e	1	1	1	0	0	0	0	0	0	0	FOX, CHL, CIP	POS	POS	POS	POS	POS	POS	POS	POS	POS	POS	POS	NEG	NEG	NEG	POS	POS	POS	NEG	NEG	NEG	NEG	POS	POS	POS	NEG	NEG	NEG	NEG
610	CAP	t3547	26-23-23-82-31-29-17-31-29-17-25-17-25-16-28	UK15	22	22	IV	CC22-IV/UK EMRSA-15	dt10a	5a-2d-4a-0-2d-5b-3a-2g-3b-4e	1	0	1	0	0	0	0	0	0	0	FOX, CIP	POS	POS	POS	POS	POS	POS	POS	POS	POS	POS	POS	NEG	NEG	NEG	POS	POS	POS	NEG	NEG	NEG	NEG	POS	POS	POS	NEG	NEG	NEG	NEG
612	CAP	t064	11-19-12-05-17-34-24-34-22-25	WA 20	8	8	V	CC8-MRSA-V/WA53	dt9aw	5a-2d-2d-5b-3a-2g-3b-4e-3e	1	0	0	0	0	1	0	1	1	0	FOX, GEN, TET, TRI	POS	POS	POS	POS	POS	POS	POS	POS	POS	POS	POS	NEG	NEG	NEG	POS	NEG	POS	NEG	NEG	NEG	NEG	NEG	NEG	NEG	NEG	NEG	NEG	NEG
616	CAP	t242	26-23-17-13-17-20-17-12-17-16	USA100	5	5	II	ST5-II/NY Japan	NIL	NO dru REGION	1	0	1	1	1	0	0	0	0	0	FOX, CIP, CLI, ERY	POS	POS	POS	POS	POS	POS	POS	POS	POS	POS	NEG	POS	NEG	NEG	POS	POS	POS	NEG	NEG	NEG	NEG	POS	POS	POS	POS	POS	POS	POS
622	CAP	t9448	26-23-23-13-31-29-17-31-451-17-25-17-25-16-28	UK15	22	22	IV	CC22-IV/UK EMRSA-15	dt10a	5a-2d-4a-0-2d-5b-3a-2g-3b-4e	1	1	1	0	0	0	0	0	0	0	FOX, CHL, CIP	POS	POS	POS	POS	POS	POS	POS	POS	POS	POS	POS	NEG	NEG	NEG	POS	POS	POS	NEG	NEG	NEG	NEG	POS	POS	POS	NEG	NEG	NEG	NEG
673	CAP	t1171	11-19-12-17-34-24-34-22-25	WA20	8	8	IV	CC8-IV/USA500	dt9j	5a-2d-4a-0-2d-5b-3a-2g-3b	1	0	0	0	1	0	1	1	0	0	FOX, ERY, RIF, TET	POS	POS	POS	POS	POS	POS	POS	POS	POS	POS	POS	NEG	NEG	NEG	POS	POS	POS	NEG	NEG	NEG	NEG	POS	POS	POS	NEG	NEG	NEG	NEG
698	STU	t1853	07-23-21-17-13-34-16-13-33-13	WA1	1	1	IV	CC1-IV/WA MRSA-1/57	dt10a	5a-2d-4a-0-2d-5b-3a-2g-3b-4e	1	0	0	0	0	0	0	0	0	0	FOX	POS	POS	POS	POS	POS	POS	POS	POS	POS	POS	NEG	NEG	POS	NEG	POS	POS	POS	NEG	NEG	NEG	NEG	POS	POS	POS	NEG	NEG	NEG	NEG
699	EP	t064	11-19-12-05-17-34-24-34-22-25	WA20	8	8	IV	CC8-IV/USA500	dt10a	5a-2d-4a-0-2d-5b-3a-2g-3b-4e	1	0	0	0	0	1	1	1	1	0	FOX, GEN, RIF, TET, TRI	POS	POS	POS	POS	POS	POS	POS	POS	POS	POS	POS	NEG	NEG	NEG	POS	POS	POS	NEG	NEG	NEG	NEG	POS	POS	POS	NEG	NEG	NEG	NEG
713	EP	t064	11-19-12-05-17-34-24-34-22-25	WA20	8	8	IV	CC8-IV/USA500	dt10a	5a-2d-4a-0-2d-5b-3a-2g-3b-4e	1	0	0	0	0	1	1	1	1	0	FOX, GEN, RIF, TET, TRI	POS	POS	POS	POS	POS	POS	POS	POS	POS	POS	POS	NEG	NEG	NEG	POS	POS	POS	NEG	NEG	NEG	NEG	POS	POS	POS	NEG	NEG	NEG	NEG
716	MPE	t064	11-19-12-05-17-34-24-34-22-25	WA20	8	8	IV	CC8-IV/USA500	dt7d	5a-4a-0-2d-2g-3b-4e	1	0	0	0	0	1	1	1	1	0	FOX, GEN, RIF, TET, TRI	POS	POS	POS	POS	POS	POS	POS	POS	POS	POS	POS	NEG	NEG	NEG	POS	POS	POS	NEG	NEG	NEG	NEG	POS	POS	POS	NEG	NEG	NEG	NEG
718	EP	t064	11-19-12-05-17-34-24-34-22-25	WA20	8	8	IV	CC8-IV/USA500	dt10g	5a-2d-4a-0-2d-5b-2a-2g-3b-4e	1	0	1	0	1	1	1	1	1	0	FOX, CIP, ERY, GEN, RIF, TET, TRI	POS	POS	POS	POS	POS	POS	POS	POS	POS	POS	POS	NEG	NEG	NEG	POS	POS	POS	NEG	NEG	NEG	NEG	POS	POS	POS	NEG	NEG	NEG	NEG
723	EP	t723	11-19-12-34-22-25	WA20	612	8	IV	CC8-IV/USA500	dt7d	5a-4a-0-2d-2g-3b-4e	1	0	1	0	1	0	1	1	1	0	FOX, CIP, ERY, RIF, TET, TRI	POS	POS	POS	POS	POS	POS	POS	POS	POS	POS	POS	NEG	NEG	NEG	POS	POS	POS	NEG	0	NEG	NEG	POS	POS	POS	NEG	NEG	NEG	NEG
727	EP	t064	11-19-12-05-17-34-24-34-22-25	WA20	8	8	IV	CC8-IV/USA500	dt10a	5a-2d-4a-0-2d-5b-3a-2g-3b-4e	1	0	0	0	0	1	0	1	1	0	FOX, GEN, TET, TRI	POS	POS	POS	POS	POS	POS	POS	POS	POS	POS	POS	NEG	NEG	NEG	POS	POS	POS	NEG	AMB	NEG	NEG	POS	POS	POS	NEG	NEG	NEG	NEG
728	EP	t186	07-12-21-17-13-13-34-34-33-34	WA2	78	88	IV	CC88-IV/WA MRSA-2	dt10a	5a-2d-4a-0-2d-5b-3a-2g-3b-4e	1	0	0	0	1	0	0	0	1	0	FOX, ERY, TRI	POS	POS	POS	POS	POS	POS	POS	POS	POS	POS	NEG	NEG	POS	NEG	POS	POS	POS	NEG	NEG	NEG	NEG	NEG	POS	POS	NEG	NEG	NEG	NEG
734	EP	t064	11-19-12-05-17-34-24-34-22-25	WA20	8	8	IV	CC8-IV/USA500	dt10a	5a-2d-4a-0-2d-5b-3a-2g-3b-4e	1	0	0	0	1	1	1	1	1	0	FOX, ERY, GEN, RIF, TET, TRI	POS	POS	POS	POS	POS	POS	POS	POS	POS	POS	POS	NEG	NEG	NEG	POS	POS	POS	NEG	AMB	NEG	NEG	POS	POS	POS	NEG	NEG	NEG	NEG
741	EP	t064	11-19-12-05-17-34-24-34-22-25	WA20	8	8	IV	CC8-IV/USA500	dt9j	5a-2d-4a-0-2d-5b-3a-2g-3b	1	0	0	0	1	1	1	1	1	0	FOX, ERY, GEN, RIF, TET, TRI	POS	POS	POS	POS	POS	POS	POS	POS	POS	POS	POS	NEG	NEG	NEG	POS	POS	POS	NEG	AMB	NEG	NEG	POS	POS	POS	NEG	NEG	NEG	NEG
742	EP	t064	11-19-12-05-17-34-24-34-22-25	WA20	8	8	IV	CC8-IV/USA500	dt7d	5a-4a-0-2d-2g-3b-4e	1	0	1	0	1	0	0	1	0	0	FOX, CIP, ERY, TET	POS	POS	POS	POS	POS	POS	POS	POS	POS	POS	POS	NEG	NEG	NEG	POS	POS	POS	NEG	NEG	NEG	NEG	POS	POS	POS	NEG	NEG	NEG	NEG
747	MPE	t064	11-19-12-05-17-34-24-34-22-25	WA20	8	8	IV	CC8-IV/USA500	dt10a	5a-2d-4a-0-2d-5b-3a-2g-3b-4e	1	0	0	0	1	1	0	0	1	0	FOX, ERY, GEN, TRI	POS	POS	POS	POS	POS	POS	POS	POS	POS	POS	POS	NEG	NEG	NEG	POS	POS	POS	NEG	NEG	NEG	NEG	POS	POS	POS	NEG	NEG	NEG	NEG
761	EP	t064	11-19-12-05-17-34-24-34-22-25	WA20	8	8	IV	CC8-IV/USA500	dt10a	5a-2d-4a-0-2d-5b-3a-2g-3b-4e	1	0	0	0	0	1	0	1	1	0	FOX, GEN, TET, TRI	POS	POS	POS	POS	POS	POS	POS	POS	POS	POS	POS	NEG	NEG	NEG	POS	POS	POS	NEG	NEG	NEG	NEG	POS	POS	POS	NEG	NEG	NEG	NEG
773	MPE	t976	04-20-17-20-31-16-34	WA15	59	59	IV/V	ST59-IV&V/WA MRSA-15	dt10a	5a-2d-4a-0-2d-5b-3a-2g-3b-4e	1	0	0	0	1	0	0	1	0	0	FOX, ERY, TET	POS	POS	POS	POS	POS	POS	POS	POS	POS	POS	POS	NEG	NEG	NEG	POS	POS	POS	NEG	NEG	NEG	NEG	POS	POS	POS	NEG	NEG	NEG	NEG
778	EP	t723	11-19-12-34-22-25	WA20	612	8	IV	CC8-IV/USA500	dt7d	5a-4a-0-2d-2g-3b-4e	1	0	0	0	1	1	1	1	1	0	FOX, ERY, GEN, RIF, TET, TRI	POS	POS	POS	POS	POS	POS	POS	POS	POS	POS	POS	NEG	NEG	NEG	POS	POS	POS	NEG	NEG	NEG	NEG	POS	POS	POS	NEG	NEG	NEG	NEG
783	EP	t064	11-19-12-05-17-34-24-34-22-25	WA20	8	8	IV	CC8-IV/USA500	dt10a	5a-2d-4a-0-2d-5b-3a-2g-3b-4e	1	0	0	0	0	0	0	0	0	0	FOX	POS	POS	POS	POS	POS	POS	POS	POS	POS	POS	POS	NEG	NEG	NEG	POS	POS	POS	NEG	AMB	NEG	NEG	POS	POS	POS	NEG	NEG	NEG	NEG
786	HC	t186	07-12-21-17-13-13-34-34-33-34	WA2	78	88	IV	CC88-IV/WA MRSA-2	dt9ah	5a-3i-0-2d-5b-3a-2g-3b-4e	1	0	0	0	1	0	0	0	0	0	FOX, ERY	POS	POS	POS	POS	POS	POS	POS	POS	POS	POS	NEG	NEG	POS	NEG	POS	POS	POS	NEG	NEG	NEG	NEG	NEG	POS	POS	NEG	NEG	NEG	NEG
787	EP	t064	11-19-12-05-17-34-24-34-22-25	WA20	8	8	IV	CC8-IV/USA500	dt10a	5a-2d-4a-0-2d-5b-3a-2g-3b-4e	1	0	0	0	1	1	1	1	1	0	FOX, ERY, GEN, RIF, TET, TRI	POS	POS	POS	POS	POS	POS	POS	POS	POS	POS	POS	NEG	NEG	NEG	POS	POS	POS	NEG	NEG	NEG	NEG	POS	POS	POS	NEG	NEG	NEG	NEG
809	EP	t1977	26-16-28	UK15	22	22	IV	CC22-IV/UK EMRSA-15	dt10a	5a-2d-4a-0-2d-5b-3a-2g-3b-4e	1	1	1	0	0	0	0	0	0	0	FOX, CHL, CIP	POS	POS	POS	POS	POS	POS	POS	POS	POS	POS	POS	NEG	NEG	NEG	POS	POS	POS	NEG	NEG	NEG	NEG	POS	POS	POS	NEG	NEG	NEG	NEG
815	EP	t186	07-12-21-17-13-13-34-34-33-34	WA2	78	88	IV	CC88-IV/WA MRSA-2	dt9ah	5a-3i-0-2d-5b-3a-2g-3b-4e	1	0	0	0	1	0	0	0	0	0	FOX, ERY	POS	POS	POS	POS	POS	POS	POS	POS	POS	POS	NEG	NEG	POS	NEG	POS	POS	POS	NEG	NEG	NEG	NEG	NEG	POS	POS	NEG	NEG	NEG	NEG
822	EP	t451	11-12-05-17-34-24-34-22-25	WA20	612	8	IV	CC8-IV/USA500	dt7d	5a-4a-0-2d-2g-3b-4e	1	0	0	0	0	1	1	1	1	0	FOX, GEN, RIF, TET, TRI	POS	POS	POS	POS	POS	POS	POS	POS	POS	POS	POS	NEG	NEG	NEG	POS	POS	POS	NEG	NEG	NEG	NEG	POS	POS	POS	NEG	NEG	NEG	NEG
823	EP	t064	11-19-12-05-17-34-24-34-22-25	WA20	8	8	IV	CC8-IV/USA500	dt10a	5a-2d-4a-0-2d-5b-3a-2g-3b-4e	1	0	0	0	1	1	1	1	0	0	FOX, ERY, GEN, RIF, TET	POS	POS	POS	POS	POS	POS	POS	POS	POS	POS	POS	NEG	NEG	NEG	POS	POS	POS	NEG	NEG	NEG	NEG	POS	POS	POS	NEG	NEG	NEG	NEG
844	CAP	t032	26-23-23-13-23-31-29-17-31-29-17-25-17-25-16-28	UK15	22	22	IV	CC22-IV/UK EMRSA-15	dt10a	5a-2d-4a-0-2d-5b-3a-2g-3b-4e	1	1	1	0	0	0	0	0	0	0	FOX, CHL, CIP	POS	POS	POS	POS	POS	POS	POS	POS	POS	POS	POS	NEG	NEG	NEG	POS	POS	POS	NEG	NEG	NEG	NEG	POS	POS	POS	NEG	NEG	NEG	NEG
[truncated: 285 more columns]
